# Supplementary material for: Structural mechanism of histone H2A.Z exchange by human SRCAP-CFDP1 holoenzyme
Source: Sci Adv. 2026 Jul 31;12(31):eaei7728. doi: 10.1126/sciadv.aei7728 (PMC13426437; doi:10.1126/sciadv.aei7728)
Supplement: Supplementary file 2 — Movies S1 to S6 [file sciadv.aei7728_movies_s1_to_s6.zip]

Archive with 6 entries (6 files):
- sciadv.aei7728_movie_s1.mp4
- sciadv.aei7728_movie_s2.mp4
- sciadv.aei7728_movie_s3.mp4
- sciadv.aei7728_movie_s4.mp4
- sciadv.aei7728_movie_s5.mp4
- sciadv.aei7728_movie_s6.mp4
